# Supplementary material for: Induction of Stress Granules and Developmental Instability of Offspring Phenotype Due to Hypothermia During First Mouse Embryo Cleavage
Source: Int J Mol Sci. 2025 Aug 20;26(16):8060. doi: 10.3390/ijms26168060 (PMC12386967; doi:10.3390/ijms26168060)
Supplement: Supplementary file 1 [file ijms-26-08060-s001.zip]

Archive with 1 entries (1 files):
- ijms-3739028-supplementary.pdf
